# Supplementary material for: 3D Filaments Based on Polyhydroxy Butyrate—Micronized Bacterial Cellulose for Tissue Engineering Applications
Source: J Funct Biomater. 2023 Sep 9;14(9):464. doi: 10.3390/jfb14090464 (PMC10531805; doi:10.3390/jfb14090464)
Supplement: Supplementary file 1 [file jfb-14-00464-s001.zip]

Archive with 1 entries (1 files):
- jfb-2537522-supplementary.pdf
